# Supplementary material for: Lipase Addition Promoted the Growth of Proteus and the Formation of Volatile Compounds in Suanzhayu, a Traditional Fermented Fish Product
Source: Foods. 2021 Oct 21;10(11):2529. doi: 10.3390/foods10112529 (PMC8625596; doi:10.3390/foods10112529)
Supplement: Supplementary file 1 [file foods-10-02529-s001.zip]

Archive with 1 entries (1 files):
- foods-1394574-supplementary.pdf
